# Supplementary material for: Sexy Faces in a Male Paper Wasp
Source: PLoS One. 2014 May 21;9(5):e98172. doi: 10.1371/journal.pone.0098172 (PMC4029984; doi:10.1371/journal.pone.0098172)
Supplement: Figure S9 — The data table used for statistical analyses. (XLSX) [file pone.0098172.s009.xlsx]

## Sheet: sexual dimorphism
wasp id	sex	Nest origin	proportion of vertex black	head size (mm)	Spot shape index (SI)
47	female	n4	0.0711263	3.43	0.0122445
46	female	n4	0.0753042	3.73	0.0136614
32	female	n4	0.077411	3.58	0.0112765
15	female	n4	0.0845455	3.74	0.0116156
38	female	n4	0.0920582	3.48	0.0109423
44	female	n4	0.0975325	3.61	0.0126908
21	female	n5	0.0986936	3.73	0.0126486
1	female	n5	0.0986936	3.68	0.0116424
23	female	n5	0.102465	3.73	0.0115904
42	female	n5	0.103368	3.68	0.0117468
5	female	n5	0.104581	3.63	0.0117645
30	female	n5	0.112584	3.61	0.0125985
39	female	n6	0.112697	3.4	0.0118469
37	female	n6	0.112697	3.62	0.0129461
19	female	n7	0.115099	3.57	0.0139555
28	female	n7	0.118255	3.66	0.0128506
11	female	n7	0.118671	3.73	0.0131369
13	female	n7	0.123529	3.44	0.0109204
41	female	n7	0.12497	3.39	0.0156109
40	female	n8	0.125791	3.66	0.0122821
10	female	n8	0.126057	3.59	0.0108099
35	female	n8	0.130804	3.72	0.0120904
45	female	n9	0.133416	3.36	0.0118902
25	female	n9	0.135543	3.69	0.0104825
43	female	n9	0.138797	3.63	0.0098606
33	female	n10	0.139681	3.7	0.0107313
20	female	n10	0.143514	3.64	0.0156829
18	female	n14	0.143514	3.62	0.0116502
26	female	n14	0.144276	3.34	0.0139018
31	female	n14	0.144901	3.68	0.0130271
22	female	n14	0.145255	3.59	0.0135868
29	female	n14	0.146212	3.58	0.00923391
9	female	n11	0.146667	3.69	0.0109643
17	female	n11	0.147327	3.57	0.012145
7	female	n11	0.148608	3.63	0.014835
16	female	n11	0.150988	3.64	0.0109922
34	female	n12	0.151318	3.37	0.0111183
48	female	n12	0.164543	3.36	0.0102216
14	female	n12	0.169631	3.32	0.0120884
27	female	n12	0.180337	3.61	0.00992678
12	female	n13	0.180406	3.24	0.0118838
36	female	n13	0.182865	3.4	0.0127397
6	female	n13	0.188628	3.69	0.0122891
8	female	n15	0.190345	3.63	0.0132865
1	male	n1	0.301913	3.5	0.0144326
2	male	n1	0.321391	3.28	0.011262
3	male	n1	0.195654	3.61	0.0131244
4	male	n1	0.302467	3.43	0.0110532
5	male	n1	0.363794	3.32	0.0173719
6	male	ufv	0.302238	3.5	0.0106659
7	male	ufv	0.451203	3.32	0.0134346
8	male	ufv	0.336287	3.52	0.0112547
12	male	ufv	0.514847	3.28	0.0171719
13	male	ufv	0.306271	3.47	0.0244245
14	male	n1	0.188	3.35	0.0123348
15	male	ufv	0.2995	3.71	0.0120342
16	male	n1	0.481878	3.45	0.0100052
17	male	n1	0.30724	3.32	0.0153948
18	male	n1	0.31984	3.42	0.0166459
19	male	ufv	0.306019	3.41	0.0135951
20	male	n1	0.64641	3.12	0.020528
22	male	n1	0.540735	3.23	0.0178523
23	male	n1	0.503192	3.11	0.0228171
24	male	n1	0.297447	3.61	0.0122731
25	male	n1	0.254307	3.41	0.0171831
26	male	ufv	0.418459	3.36	0.0117383
27	male	n1	0.319926	3.33	0.0153387
28	male	n2	0.403987	3.36	0.0150784
29	male	n1	0.315653	3.44	0.0137297
30	male	n2	0.332167	3.24	0.0165909
31	male	n2	0.20235	3.49	0.0102224
33	male	n2	0.274994	3.29	0.0191726
34	male	n2	0.332279	3.58	0.0124534
35	male	n2	0.336769	3.54	0.0120042
36	male	n1	0.443404	3.19	0.0156808
37	male	n1	0.396055	3.17	0.0207925
38	male	n1	0.241794	3.48	0.0108504
39	male	n2	0.378184	3.18	0.0177904
40	male	ufv	0.399015	3.3	0.0109051
41	male	ufv	0.430915	3.34	0.0140474
42	male	ufv	0.329203	3.36	0.0151668
43	male	ufv	0.391578	3.29	0.018968
44	male	n1	0.3212	3.35	0.0120577
45	male	n1	0.317596	3.33	0.0157176
46	male	n1	0.213181	3.43	0.0116383
47	male	ufv	0.243354	3.44	0.0144654
48	male	n2	0.393452	3.42	0.0143483
52	male	n2	0.401383	3.5	0.012887
53	male	ufv	0.325138	3.41	0.0109295
54	male	n1	0.473281	3.45	0.0132696
55	male	n1	0.315662	3.27	0.0122849
56	male	n1	0.235717	3.43	0.0164128
57	male	ufv	0.245348	3.43	0.0167029
58	male	n2	0.2674	3.22	0.0148902
59	male	n2	0.165724	3.32	0.0134654
60	male	n2	0.286658	3.43	0.0103089
61	male	n1	0.199004	3.47	0.0118565
62	male	ufv	0.129912	3.44	0.011012
63	male	ufv	0.292893	3.52	0.0109391
64	male	ufv	0.150329	3.54	0.0113457
67	male	ufv	0.359466	3.53	0.0113202
68	male	ufv	0.169121	3.47	0.0109469
70	male	ufv	0.145234	3.49	0.0103723
71	male	ufv	0.232992	3.49	0.0112729
72	male	ufv	0.344931	3.59	0.0187933
73	male	ufv	0.124811	3.7	0.00986857
74	male	ufv	0.198629	3.38	0.0131825
75	male	ufv	0.295729	3.46	0.0109113
76	male	n2	0.275374	3.53	0.0108783
77	male	n1	0.179042	3.51	0.0126186
78	male	ufv	0.306845	3.42	0.0121636
79	male	ufv	0.288124	3.55	0.0108187
80	male	ufv	0.459409	3.26	0.0148821

## Sheet: Dominance trials
trial	male id	male age	paint id	nest origin	dart	bite	dominance status	proporton of vertez black	head size (mm)	Spot shape index (SI)
3	5	8	painted	n1	4	0	dominant	0.363793665356649	3.32	0.0173719063115909
3	6	10	unpainted	ufv	0	0	subordinate	0.302237740124905	3.5	0.010665877614799
7	14	17	unpainted	n1	0	3	dominant	0.187999937996993	3.35	0.012334835290341
7	13	14	painted	ufv	0	0	subordinate	0.306270879402321	3.47	0.0244244546175072
8	15	16	painted	ufv	2	0	dominant	0.299499851947562	3.71	0.0120341856072462
8	16	13	unpainted	n1	0	0	subordinate	0.481877866972477	3.45	0.0100051659314764
10	19	10	painted	ufv	5	0	dominant	0.306019276525386	3.41	0.0135950680485546
10	20	14	unpainted	n1	0	0	subordinate	0.64640986588197	3.12	0.0205279952205641
13	25	17	painted	n1	0	1	dominant	0.254306773305961	3.41	0.0171830896487132
13	26	12	unpainted	ufv	0	0	subordinate	0.418459102066672	3.36	0.0117382965131446
14	27	12	painted	n1	2	0	dominant	0.319925937019237	3.33	0.0153386909479225
14	28	13	unpainted	n2	0	0	subordinate	0.403987036290042	3.36	0.0150783576731655
15	30	18	unpainted	n2	1	0	dominant	0.332167127563453	3.24	0.0165908543341874
15	29	22	painted	n1	0	0	subordinate	0.315653066392973	3.44	0.0137297012091698
18	35	12	painted	n2	2	1	dominant	0.336769449655641	3.54	0.0120041692148162
18	36	11	unpainted	n1	0	0	subordinate	0.443403665436258	3.19	0.0156808362097949
20	40	17	unpainted	ufv	2	0	dominant	0.399015265154858	3.3	0.0109050836835702
20	39	18	painted	n2	0	0	subordinate	0.378183751218216	3.18	0.0177904086972412
22	43	20	painted	ufv	1	0	dominant	0.391577695321085	3.29	0.018968020378626
22	44	18	unpainted	n1	0	0	subordinate	0.321200187285402	3.35	0.0120576792610588
24	48	10	unpainted	n2	2	0	dominant	0.393452196316188	3.42	0.0143482888480263
24	47	10	painted	ufv	0	0	subordinate	0.243353911410702	3.44	0.0144654178393991
27	53	13	painted	ufv	4	0	dominant	0.325138383335249	3.41	0.0109295414856764
27	54	16	unpainted	n1	0	0	subordinate	0.473281020767999	3.45	0.0132695625384565
29	58	15	unpainted	n2	2	0	dominant	0.267400497693438	3.22	0.0148901953786676
29	57	12	painted	ufv	0	0	subordinate	0.245348423522133	3.43	0.0167028778484307
31	62	19	unpainted	ufv	1	0	dominant	0.129912491249125	3.44	0.0110120077032431
31	61	18	painted	n1	0	0	subordinate	0.199003761836814	3.47	0.0118565243332765
38	76	13	unpainted	n2	1	0	dominant	0.275374113107087	3.53	0.0108782898316403
38	75	12	painted	ufv	0	0	subordinate	0.295728739969246	3.46	0.0109113370779361
39	78	17	unpainted	ufv	3	0	dominant	0.306844919786096	3.42	0.01216363036087
39	77	20	painted	n1	0	0	subordinate	0.17904230431816	3.51	0.0126186101640004

## Sheet: sexual trials
trial	nest origin	male age	male id	paint id	copulation status	head size (mm)	proportion of vertex black	spot shape index (SI)
1	ufv	20	91	painted	copulated	3.63	0.13	0.0074
1	n2	18	92	unpainted	virgin	3.43	0.12	0.007
2	n1	13	94	unpainted	copulated	3.45	0.1	0.0091
2	n2	10	93	painted	virgin	3.32	0.1	0.0109
4	n2	11	97	painted	copulated	3.32	0.48	0.012
4	n1	14	98	unpainted	virgin	3.39	0.16	0.0108
10	n1	16	109	painted	copulated	3.4	0.13	0.0119
10	n2	19	110	unpainted	virgin	3.47	0.08	0.0111
13	n2	12	116	unpainted	copulated	3.36	0.42	0.009
13	n1	12	115	painted	virgin	3.57	0.11	0.0086
14	n1	19	118	unpainted	copulated	3.51	0.17	0.008
14	n2	16	117	painted	virgin	3.59	0.21	0.0063
20	n1	11	130	unpainted	copulated	3.35	0.29	0.0095
20	n2	14	129	painted	virgin	3.31	0.1	0.0102
22	n1	15	134	unpainted	copulated	3.38	0.48	0.0076
22	n2	12	133	painted	virgin	3.48	0.09	0.0077
34	ufv	16	135	painted	copulated	3.45	0.43	0.0095
34	n2	16	136	unpainted	virgin	3.49	0.1	0.008
38	n2	19	137	painted	copulated	3.58	0.11	0.0104
38	ufv	17	138	unpainted	virgin	3.47	0.19	0.0012
